# Supplementary material for: Turning back time: a comprehensive list of interventions that decrease next-generation epigenetic aging clocks in humans
Source: Front Genet. 2026 May 29;17:1836446. doi: 10.3389/fgene.2026.1836446 (PMC13258529; doi:10.3389/fgene.2026.1836446)
Supplement: Supplementary file 1 [file Table2.xlsx]

## Sheet: Table S2
	Table S2. Effect sizes for interventions reporting a significant result.
	PMID	Intervention	Effect Size	Compared To	Units or Measure	Note
	41677077	Supervised exercise and nutritional supplementation	-0.9 years (DNAm PhenoAge)	Controls	Years
	41173838	Ketamine infusions	-1.81 (OMICmAge)	Baseline	Years
	40592961	Multiple rounds of plasmaphereses	0.003 (DunedinPACE), 0.26 (GrimAge), 0.22 (GrimAge2)	Baseline	Years or Units/Year
	39900648	Omega-3 fatty acids	-0.0022 (DunedinPACE), -0.64 (GrimAge2), -0.24 (PC DNAm PhenoAge)	Baseline	Years or Units/Year	Standardized estimates were -0.17 for DunedinPACE, -0.32 for GrimAge2, and -0.16 for PC DNAm PhenoAge. Yearly values were calculated by converting effect units into months via the following formula: (standardized estimate * standard deviation + mean) * 12. From here, months were converted to years.
	39900648	Omega-3 fatty acids, vitamin D, and an at-home exercise program	-0.32 (PC DNAm PhenoAge)	Baseline	Years	Standardized estimate was -0.32 and drop in months was -3.8
	37118425	25% caloric restriction	-0.025 (DunedinPACE)	Controls	Units/Year	Cohen's d was 0.25. The change in DunedinPACE was calculated by multiplying the Cohen's d by the baseline standard deviation
	40576558	Pitavastatin	-0.035 (DunedinPACE)	Placebo	Units/Year	The change between baseline and post-treatment was compared for the pitavastatin and placebo arms. The pitavastatin arm increased by 0.001 and the placebo arm increased by 0.036.
	39073812	Internet-based training program for parent-child interaction	-0.05 (DunedinPACE)	Controls	Units/Year	Cohen's d was 0.55
	41547677	Cycling-based endurance exercise	-0.62 (PC GrimAge)	Baseline	Years
	40791720	Semaglutide	-4.9 (DNAm PhenoAge), -0.09 (DunedinPACE), -2.2 (OMICmAge), -3.68 (PC DNAm PhenoAge), -3.08 (PC GrimAge), -4.17 (Systems Age)	Placebo	Years/Year or Units/Year	This study is a preprint
	40386807	Bezisterim	-4.77 (InflammAge)	Placebo	Years
	40096467	Supplementation in combination with encouragement to walk and practice mindfulness	0.05 (DunedinPACE)	Baseline	Units/Year
	37675817	Metformin	-3.53 (PC DNAm PhenoAge), -1.84 (PC GrimAge)	Baseline	Years
	36052758	Umbilical cord plasma concentrate	-0.82 (GrimAge)	Baseline	Years
	33794182	Antiretroviral therapy	-3.6 (DNAm PhenoAge), -0.6 (GrimAge)	Baseline	Years
	40686203	Vitamin D and/or omega-3 fatty acids	-1.61 (DNAm PhenoAge), -0.95 (GrimAge)	Baseline	Years
	37827529	Kidney transplantation	-4.4 (DNAm PhenoAge)	Baseline	Years
	34535961	Plant-rich diet	-0.66 (GrimAge)	Controls	Years
	41556261	Decitabine	-212.57 (AdaptAge), 50.01 (DamAge)	Baseline	Years	Since the original paper didn't report the effect size, this was calculated based on the raw data that the authors of the paper generously shared.
	41256558	Protein-energy supplement	-1.91 (DNAm PhenoAge), -0.03 (DunedinPACE), -0.85 (GrimAge)	Controls	Years or Units/Year	This study is a preprint
	31496122	Growth hormone, dehydroepiandrosterone, and metformin	-3.73 (DNAm PhenoAge), -2.16 (GrimAge)	Baseline	Years
	38243142	Umbilical cord plasma concentrate	-2.4 (DamAge), -0.7 (GrimAge)	Baseline	Years
	38243142	Omega-3 fatty acids	6.2 (AdaptAge), -6.1 (DamAge)	Baseline	Years
	41803341	Multivitamin-multimineral supplementation	-0.44 (PC DNAm PhenoAge), -0.21 (PC GrimAge)	Placebo	Years
	41929344	Emtricitabine-tenofovir-alafenamide	AdaptAge (-5.92), DNAm PhenoAge (-6.33), DunedinPACE (-0.061), SystemsAge (-3.49)	Baseline	Years or Units/Year	This study is a preprint
	41929344	FTC-tenofovir-disoproxil fumarate	OMICmAge (0.63)	Baseline	Years	This study is a preprint
