# Supplementary material for: Turning back time: a comprehensive list of interventions that decrease next-generation epigenetic aging clocks in humans
Source: Front Genet. 2026 May 29;17:1836446. doi: 10.3389/fgene.2026.1836446 (PMC13258529; doi:10.3389/fgene.2026.1836446)
Supplement: Supplementary file 2 [file Table3.xlsx]

## Sheet: Table S3
	Table S3. Effect sizes sorted by impact and split out by intervention and clock. Longer interventional names were shortened.
	PMID	Intervention	Intervention + Clock (Ostensibly Beneficial)	Effect Size	Clock
	41929344	FTC/TAF	FTC/TAF (DNAm PhenoAge)	-6.33	DNAm PhenoAge
	38243142	Omega-3	Omega-3 (DamAge)	-6.1	DamAge
	40791720	Semaglutide	Semaglutide (DNAm PhenoAge)	-4.9	DNAm PhenoAge
	40386807	Bezisterim	Bezisterim (InflammAge)	-4.77	InflammAge
	37827529	Kidney transplantation	Kidney transplantation (DNAm PhenoAge)	-4.4	DNAm PhenoAge
	40791720	Semaglutide	Semaglutide (Systems Age)	-4.17	Systems Age
	31496122	GH, DHEA, & metformin	GH, DHEA, & metformin (DNAm PhenoAge)	-3.73	DNAm PhenoAge
	40791720	Semaglutide	Semaglutide (PC DNAm PhenoAge)	-3.68	PC DNAm PhenoAge
	33794182	Antiretroviral therapy	Antiretroviral therapy (DNAm PhenoAge)	-3.6	DNAm PhenoAge
	37675817	Metformin	Metformin (PC DNAm PhenoAge)	-3.53	PC DNAm PhenoAge
	41929344	FTC/TAF	FTC/TAF (Systems Age)	-3.49	Systems Age
	40791720	Semaglutide	Semaglutide (PC GrimAge)	-3.08	PC GrimAge
	38243142	Umbilical cord plasma	Umbilical cord plasma (DamAge)	-2.4	DamAge
	40791720	Semaglutide	Semaglutide (OMICmAge)	-2.2	OMICmAge
	31496122	GH, DHEA, & metformin	GH, DHEA, & metformin (GrimAge)	-2.16	GrimAge
	41256558	Protein-energy supplement	Protein-energy supplement (DNAm PhenoAge)	-1.91	DNAm PhenoAge
	37675817	Metformin	Metformin (PC GrimAge)	-1.84	PC GrimAge
	41173838	Ketamine infusions	Ketamine infusions (OMICmAge)	-1.81	OMICmAge
	40686203	Vitamin D &/or omega-3	Vitamin D &/or omega-3 (DNAm PhenoAge)	-1.61	DNAm PhenoAge
	40686203	Vitamin D &/or omega-3	Vitamin D &/or omega-3 (GrimAge)	-0.95	GrimAge
	41677077	Exercise & supplementation	Exercise & supplementation (DNAm PhenoAge)	-0.9	DNAm PhenoAge
	41256558	Protein-energy supplement	Protein-energy supplement (GrimAge)	-0.85	GrimAge
	36052758	Umbilical cord plasma	Umbilical cord plasma (GrimAge)	-0.82	GrimAge
	38243142	Umbilical cord plasma	Umbilical cord plasma (GrimAge)	-0.7	GrimAge
	34535961	Plant-rich diet	Plant-rich diet (GrimAge)	-0.66	GrimAge
	39900648	Omega-3	Omega-3 (GrimAge2)	-0.64	GrimAge2
	41547677	Endurance exercise	Endurance exercise (PC GrimAge)	-0.62	PC GrimAge
	33794182	Antiretroviral therapy	Antiretroviral therapy (GrimAge)	-0.6	GrimAge
	41803341	MVM supplementation	MVM supplementation (PC DNAm PhenoAge)	-0.44	PC DNAm PhenoAge
	39900648	Omega-3 , vitamin D, & exercise	Omega-3 , vitamin D, & exercise (PC DNAm PhenoAge)	-0.32	PC DNAm PhenoAge
	39900648	Omega-3	Omega-3 (PC DNAm PhenoAge)	-0.24	PC DNAm PhenoAge
	41803341	MVM supplementation	MVM supplementation (PC GrimAge)	-0.21	PC GrimAge
	PMID	Intervention	Intervention + Pace of Aging (Ostensibly Beneficial)	Effect Size	Clock
	40791720	Semaglutide	Semaglutide (DunedinPACE)	-0.09	DunedinPACE
	41929344	FTC/TAF	FTC/TAF (DunedinPACE)	-0.061	DunedinPACE
	39073812	Internet-based training program for parent-child interaction	Internet-based training program for parent-child interaction (DunedinPACE)	-0.05	DunedinPACE
	40576558	Pitavastatin	Pitavastatin (DunedinPACE)	-0.035	DunedinPACE
	41256558	Protein-energy supplement	Protein-energy supplement (DunedinPACE)	-0.03	DunedinPACE
	37118425	Caloric restriction	Caloric restriction (DunedinPACE)	-0.025	DunedinPACE
	39900648	Omega-3 fatty acids	Omega-3 fatty acids (DunedinPACE)	-0.0022	DunedinPACE
	PMID	Intervention	Intervention + Clock or Pace of Aging (Ostensibly Detrimental)	Effect Size	Clock
	41556261	Decitabine	Decitabine (AdaptAge)	-212.57	AdaptAge
	41929344	FTC/TAF	FTC/TAF (AdaptAge)	-5.92	AdaptAge
	40592961	Multiple rounds of plasmapheresis	Multiple rounds of plasmapheresis (GrimAge2)	0.22	GrimAge2
	40592961	Multiple rounds of plasmapheresis	Multiple rounds of plasmapheresis (GrimAge)	0.26	GrimAge
	41556261	FTC/TDF	FTC/TDF (OMICmAge)	0.63	OMICmAge
	38243142	Omega-3 fatty acids	Omega-3 fatty acids (DamAge)	6.2	DamAge
	41556261	Decitabine	Decitabine (DamAge)	50.01	DamAge
	40592961	Multiple rounds of plasmaphereses	Multiple rounds of plasmaphereses (DunedinPACE)	0.003	DunedinPACE
	40096467	Supplementation in combination with encouragement to walk & practice mindfulness	Supplementation in combination with encouragement to walk & practice mindfulness (DunedinPACE)	0.05	DunedinPACE
