# Supplementary material for: Turning back time: a comprehensive list of interventions that decrease next-generation epigenetic aging clocks in humans
Source: Front Genet. 2026 May 29;17:1836446. doi: 10.3389/fgene.2026.1836446 (PMC13258529; doi:10.3389/fgene.2026.1836446)
Supplement: Supplementary file 3 [file Table4.xlsx]

## Sheet: Table S4
	Table S4. Next-generation clock usage and responsiveness in the human interventional studies collated in Tables 1-4. Results are sorted by the # of times included in an interventional assessment.
	Clock	Year Clock Was Published	# of Times Included in an Interventional Assessment	# of Times Significantly Changed	% of Times Changed
	DunedinPACE	2022	25	9	0.36
	DNAm PhenoAge	2018	24	8	0.333333
	GrimAge	2019	21	8	0.380952
	PC GrimAge	2022	18	4	0.222222
	PC DNAm PhenoAge	2022	15	4	0.266667
	GrimAge2	2022	9	2	0.222222
	DamAge	2024	8	3	0.375
	AdaptAge	2024	8	3	0.375
	OMICmAge	2026	7	3	0.428571
	Systems Age	2025	5	2	0.4
	FitAge	2023	4	0	0
	CausAge	2024	4	0	0
	InflammAge	2025	2	1	0.5
	DunedinPoAm	2020	0	0	N/A
	bAge	2023	0	0	N/A
	CheekAge	2024	0	0	N/A
