# Supplementary material for: Turning back time: a comprehensive list of interventions that decrease next-generation epigenetic aging clocks in humans
Source: Front Genet. 2026 May 29;17:1836446. doi: 10.3389/fgene.2026.1836446 (PMC13258529; doi:10.3389/fgene.2026.1836446)
Supplement: Supplementary file 4 [file Table1.xlsx]

## Sheet: Table S1
	Table S1. Search results used to identify human interventional studies involving next-generation epigenetic aging clocks. These search results reflect PubMed as of May 4th, 2026.
	Filter: Clinical Trial	Filter: Clinical Trial	Filter: Clinical Trial	Filter: Clinical Trial	Filter: Clinical Trial	Filter: Clinical Trial	Filter: Clinical Trial	Filter: Clinical Trial	Filter: Clinical Trial	Filter: Clinical Trial	Filter: Clinical Trial	Filter: Clinical Trial	Filter: Clinical Trial			Green = Keep; Red = Exclude	Total Identified: 15							Green = Keep; Red = Exclude	Total List: 36			Green = Keep; Red = Exclude	Total List: 38			Filter: Clinical Trial		Green = Keep; Red = Exclude	Total List: 41
	"AdaptAge"	"bAge"	"CausAge"	"CheekAge"	"DunedinPACE"	"DunedinPoAm"	"FitAge"	"GrimAge"	"GrimAge2"	"InflammAge"	"OMICmAge"	"PhenoAge"	"Systems Age"		Complete List (Clock-Specific Searches)	Unique IDs	Unique IDs After Manual Review		"clinical trial" AND "epigenetic clock"	"clinical trial" AND "epigenetic age"	"intervention" AND "epigenetic clock"	"intervention" AND "epigenetic age"	Complete List (Trial/Intervention-Focused Searches and Unique IDs from Clock-Specific Searches)	Unique IDs	Unique IDs After Manual Review		Additional IDs from a Previous Literature Analysis (PMID: 40533678) and Unique IDs from All Prior Searches	Unique IDs (Duplicates Removed)	Unique IDs After Manual Review		"generation epigenetic clocks"	"intervention" "biological aging"	"generation epigenetic clocks" + "intervention" "biological aging" Search Results (Duplicates Removed)	Recent Search Results and Previously Identified Unique IDs (Duplicates Removed)	Final List After Manual Review
		41530068			41803341			41173838	39900648		41173838	41677077			41530068	41530068	41803341		42027147	41547677	42051143	42051143	42027147	42027147	42027147		30256915	30256915	31496122		42023167	41838032	42023167	31496122	31496122
		41419216			40922554			40592961				41173838			41419216	41419216	40922554		41929344	41173838	42027147	41988414	41929344	41929344	41929344		31496122	31496122	33794182		41902892	41677077	41902892	33794182	33794182
		36051990			40576558			40167560				40592961			36051990	36051990	40576558		41872206	40810569	41988414	41985884	41872206	41872206	41547677		31959221	31959221	34535961		41826710	40922554	41826710	34535961	34535961
		34406173			39900648			39900648				39900648			34406173	34406173	39900648		41547677	40745373	41957838	41915584	41547677	41547677	40791720		31981007	31981007	34920739		41803341	40576558	41803341	34920739	34920739
		33526383			39672986			37994989				37994989			33526383	33526383	39073812		40791720	40660261	41792861	41874164	40791720	40791720	40592961		33794182	33794182	33653394		41721741	40433895	41721741	33653394	33653394
		33007435			39073812			37331566				37254221			33007435	33007435	37743489		40660261	40592961	41677077	41721229	40660261	40660261	40386807		34535961	34535961	36052758		41653475	40421021	41653475	36052758	36052758
		31349110			38504468			37254221				37212116			31349110	31349110	37254221		40592961	40577096	41547677	41717034	40592961	40592961	40096467		33844651	33844651	37675817		41402269	40266024	41402269	37675817	37675817
		31302092			37743489			37212116				37118425			31302092	31302092	37118425		40386807	40297922	41469738	41556261	40386807	40386807	37675817		34920739	34920739	38528176		41329296	40167560	41329296	38528176	38528176
		28792997			37254221			37118425				34587750			28792997	28792997	41173838		40096467	40239196	41350739	41547677	40096467	40096467	36052758		33653394	33653394	37994989		41256164	40064804	41256164	37994989	37994989
		27651353			37118425			36725867							27651353	27651353	40592961		38233512	40096467	40686203	41475660	38233512	38233512	41173838		32966683	32966683	38243142		41047940	39672986	41047940	38243142	38243142
		21116022													21116022	21116022	40167560		37675817	39628466	40632934	41469738	37675817	37675817	40810569		33663610	33663610	39900648		41024676	39262181	41024676	39900648	39900648
		20453654													20453654	20453654	37994989		36052758	39424044	40576558	41420675	36052758	36052758	39628466		36052758	36052758	40096467		40966178	39073812	40966178	40096467	40096467
		19762075													19762075	19762075	37212116		30350398	38488762	40516525	41387742	30350398	30350398	37743489		34656303	34656303	42027147		40946598	38504468	40946598	42027147	42027147
		10757353													10757353	10757353	36725867			37743489	40445999	41350739	41547677	41173838	33794182		36012914	36012914	41929344		40904701	37743489	40904701	41929344	41929344
															41803341	41803341	41677077			37675817	40429598	41281718	41173838	40810569	41677077		36152762	36152762	41547677		40889076	37738560	40889076	41547677	41547677
															40922554	40922554				36978155	40420703	41256558	40810569	40745373	40686203		37733001	37733001	40791720		40882504	37118425	40882504	40791720	40791720
															40576558	40576558				36052758	40328746	41076161	40745373	40577096	40576558		38504468	38504468	40592961		40791724	36946420	40791724	40592961	40592961
															39900648	39900648				35907207	40311622	40922554	40660261	40297922	38096372		37675817	37675817	40386807		40593734	36849678	40593734	40386807	40386807
															39672986	39672986				35856194	40275394	40810569	40592961	40239196	37827529		38528176	38528176	41173838		40576558	36542537	40576558	41173838	41173838
															39073812	39073812				34656303	40238871	40769407	40577096	39628466	37254221		37994989	37994989	40810569		40511567	35013909	40511567	40810569	40810569
															38504468	38504468				34587750	40096467	40632934	40297922	39424044	34535961		38243142	38243142	39628466		40505553	34788804	40505553	39628466	39628466
															37743489	37743489				34428927	39856735	40577096	40239196	38488762	41985884		39900648	39900648	37743489		40467932	34444842	40467932	37743489	37743489
															37254221	37254221				33844651	39672986	40576558	40096467	37743489	41717034		40096467	40096467	41677077		40464484	34389984	40464484	41677077	41677077
															37118425	37118425				33794182	39375688	40420703	39628466	36978155	41556261		42027147	42027147	40686203		40463561	33844651	40463561	40686203	40686203
															41173838	41173838				32407400	39201283	40366073	39424044	35907207	41256558		41929344	41929344	40576558		40443531	32919015	40443531	40576558	40576558
															40592961	40592961				31578938	39067141	40297922	38488762	35856194	40922554		41547677	41547677	38096372		40410862	31559418	40410862	38096372	38096372
															40167560	40167560				31004082	38969335	40266024	37743489	34656303	38528176		40791720	40791720	37827529		40380021	24778440	40380021	37827529	37827529
															39900648	37994989				30350398	38593711	40239196	37675817	34587750	34920739		40592961	40592961	37254221		40151157	19179834	40151157	37254221	37254221
															37994989	37331566				30042098	38430547	40096467	36978155	34428927	31496122		40386807	40386807	41985884		39687863		39687863	41985884	41985884
															37331566	37212116				29365106	38427354	39757698	36052758	33844651	41803341		40096467	41173838	41717034		39574903		39574903	41717034	41717034
															37254221	36725867					38407506	39628466	35907207	33794182	39900648		37675817	40810569	41556261		39092674		39092674	41556261	41556261
															37212116	41677077					38096372	39623450	35856194	32407400	39073812		36052758	39628466	41256558		39073813		39073813	41256558	41256558
															37118425	34587750					37827529	39579436	34656303	31578938	37118425		41173838	37743489	40922554		38855906		38855906	40922554	40922554
															36725867						37733001	39391738	34587750	31004082	40167560		40810569	41677077	41803341		38723585		38723585	41803341	41803341
															39900648						37315728	39375688	34428927	30042098	37994989		39628466	40686203	39073812		38393697		38393697	39073812	39073812
															41173838						37254221	39345525	33844651	29365106	36725867		37743489	40576558	37118425		38246968		38246968	37118425	37118425
															41677077						37032822	39141017	33794182	42051143			33794182	38096372	40167560		38190429		38190429	40167560	40167560
															41173838						36552808	39077104	32407400	41988414			41677077	37827529	36725867		37953923		37953923	36725867	36725867
															40592961						36528638	38969335	31578938	41957838			40686203	37254221			37886587		37886587	42023167	42023167
															39900648						36389222	38855906	31004082	41792861			40576558	41985884			37279588		37279588	41902892	38393697
															37994989						36277076	38723585	30350398	41677077			38096372	41717034			37268982		37268982	41826710	34389984
															37254221						36112674	38679469	30042098	41469738			37827529	41556261			37107599		37107599	41721741
															37212116						35987848	38593711	29365106	41350739			37254221	41256558			36738748		36738748	41653475
															37118425						35950599	38528176	42051143	40686203			34535961	40922554			36715159		36715159	41402269
															34587750						35783640	38488762	42027147	40632934			41985884	41803341			36521251		36521251	41329296
																					35640781	38430547	41988414	40576558			41717034	39073812			36190812		36190812	41256164
																					35501766	38070681	41957838	40516525			41556261	37118425			35841774		35841774	41047940
																					35256034	37743489	41792861	40445999			41256558	40167560			35820233		35820233	41024676
																					34535961	37733001	41677077	40429598			40922554	36725867			35681159		35681159	40966178
																					34482522	37473540	41547677	40420703			38528176				35228014		35228014	40946598
																					31981007	37315728	41469738	40328746			34920739						41838032	40904701
																					31827492	37069357	41350739	40311622			31496122						41677077	40889076
																					31450859	37032822	40686203	40275394			41803341						40922554	40882504
																					31394966	36869809	40632934	40238871			39900648						40433895	40791724
																					30350398	36833255	40576558	39856735			39073812						40421021	40593734
																					30078714	36552808	40516525	39672986			37118425						40266024	40511567
																					29514134	36528638	40445999	39375688			40167560						40167560	40505553
																					29155255	36389222	40429598	39201283			37994989						40064804	40467932
																					26680699	36176280	40420703	39067141			36725867						39672986	40464484
																					25341512	35987848	40328746	38969335									39262181	40463561
																					24228927	35968561	40311622	38593711									39073812	40443531
																						35907207	40275394	38430547									38504468	40410862
																						35799271	40238871	38427354									37743489	40380021
																						35640781	40096467	38407506									37738560	40151157
																						35610095	39856735	38096372									37118425	39687863
																						35313970	39672986	37827529									36946420	39574903
																						35220276	39375688	37733001									36849678	39092674
																						34964497	39201283	37315728									36542537	39073813
																						34920739	39067141	37254221									35013909	38855906
																						34656303	38969335	37032822									34788804	38723585
																						34557342	38593711	36552808									34444842	38393697
																						34482522	38430547	36528638									34389984	38246968
																						33844651	38427354	36389222									33844651	38190429
																						33726838	38407506	36277076									32919015	37953923
																						33384442	38096372	36112674									31559418	37886587
																						33129307	37827529	35987848									24778440	37279588
																						33096543	37733001	35950599									19179834	37268982
																						32966683	37315728	35783640										37107599
																						32915202	37254221	35640781										36738748
																						31981007	37032822	35501766										36715159
																						31942922	36552808	35256034										36521251
																						31496122	36528638	34535961										36190812
																						31450859	36389222	34482522										35841774
																						31394966	36277076	31981007										35820233
																						31248628	36112674	31827492										35681159
																						30693739	35987848	31450859										35228014
																						30350398	35950599	31394966										41838032
																						30142075	35783640	30078714										40433895
																						29395637	35640781	29514134										40421021
																						29155255	35501766	29155255										40266024
																							35256034	26680699										40064804
																							34535961	25341512										39672986
																							34482522	24228927										39262181
																							31981007	41985884										38504468
																							31827492	41915584										37738560
																							31450859	41874164										36946420
																							31394966	41721229										36849678
																							30350398	41717034										36542537
																							30078714	41556261										35013909
																							29514134	41475660										34788804
																							29155255	41420675										34444842
																							26680699	41387742										34389984
																							25341512	41281718										33844651
																							24228927	41256558										32919015
																							42051143	41076161										31559418
																							41988414	40922554										24778440
																							41985884	40769407										19179834
																							41915584	40366073
																							41874164	40266024
																							41721229	39757698
																							41717034	39623450
																							41556261	39579436
																							41547677	39391738
																							41475660	39345525
																							41469738	39141017
																							41420675	39077104
																							41387742	38855906
																							41350739	38723585
																							41281718	38679469
																							41256558	38528176
																							41076161	38070681
																							40922554	37473540
																							40810569	37069357
																							40769407	36869809
																							40632934	36833255
																							40577096	36176280
																							40576558	35968561
																							40420703	35799271
																							40366073	35610095
																							40297922	35313970
																							40266024	35220276
																							40239196	34964497
																							40096467	34920739
																							39757698	34557342
																							39628466	33726838
																							39623450	33384442
																							39579436	33129307
																							39391738	33096543
																							39375688	32966683
																							39345525	32915202
																							39141017	31942922
																							39077104	31496122
																							38969335	31248628
																							38855906	30693739
																							38723585	30142075
																							38679469	29395637
																							38593711	41803341
																							38528176	39900648
																							38488762	39073812
																							38430547	37118425
																							38070681	40167560
																							37743489	37994989
																							37733001	37212116
																							37473540	36725867
																							37315728
																							37069357
																							37032822
																							36869809
																							36833255
																							36552808
																							36528638
																							36389222
																							36176280
																							35987848
																							35968561
																							35907207
																							35799271
																							35640781
																							35610095
																							35313970
																							35220276
																							34964497
																							34920739
																							34656303
																							34557342
																							34482522
																							33844651
																							33726838
																							33384442
																							33129307
																							33096543
																							32966683
																							32915202
																							31981007
																							31942922
																							31496122
																							31450859
																							31394966
																							31248628
																							30693739
																							30350398
																							30142075
																							29395637
																							29155255
																							41803341
																							40922554
																							40576558
																							39900648
																							39073812
																							37743489
																							37254221
																							37118425
																							41173838
																							40592961
																							40167560
																							37994989
																							37212116
																							36725867
																							41677077
